# Supplementary material for: Patient-Related Characteristics Associated with Treatment Modifications and Suboptimal Relative Dose Intensity of Neoadjuvant Chemotherapy in Patients with Breast Cancer—A Retrospective Study
Source: Cancers (Basel). 2023 Apr 26;15(9):2483. doi: 10.3390/cancers15092483 (PMC10177586; doi:10.3390/cancers15092483)
Supplement: Supplementary file 1 [file cancers-15-02483-s001.zip]

Archive with 1 entries (1 files):
- cancers-2243982-supplementary.pdf
